# Supplementary material for: Development of Nursing Research in Saudi Arabia: Implications for Policies and Practice
Source: Nurs Rep. 2023 Sep 9;13(3):1216–24. doi: 10.3390/nursrep13030104 (PMC10536154; doi:10.3390/nursrep13030104)
Supplement: Supplementary file 1 [file nursrep-13-00104-s001.zip]

Archive with 2 entries (2 files):
- PRISMA Checklist.pdf
- supplementary materia.pdf
